# Supplementary material for: Three new species of Chromis (Teleostei, Pomacentridae) from mesophotic coral ecosystems of the Philippines
Source: Zookeys. 2019 Apr 4;835:1–15. doi: 10.3897/zookeys.835.27528 (PMC6477865; doi:10.3897/zookeys.835.27528)
Supplement: XML Treatment for Chromis gunting [file zookeys.835.27528-treatment1.xml]

<!DOCTYPE tp:taxon-treatment
  PUBLIC "-//TaxonX//DTD Taxonomic Treatment Publishing DTD v0 20100105//EN" "tax-treatment-NSO.dtd">
<tp:taxon-treatment xmlns:tp="http://www.plazi.org/taxpub"><tp:treatment-meta><kwd-group><label>Taxon classification</label><kwd><named-content xmlns:xlink="http://www.w3.org/1999/xlink" content-type="kingdom">Animalia</named-content></kwd><kwd><named-content xmlns:xlink="http://www.w3.org/1999/xlink" content-type="order">Perciformes</named-content></kwd><kwd><named-content xmlns:xlink="http://www.w3.org/1999/xlink" content-type="family">Pomacentridae</named-content></kwd></kwd-group><mixed-citation publication-type="journal"><person-group><name><surname>Gabriela Arango</surname><given-names>B.</given-names></name><name><surname>T. Pinheiro</surname><given-names>Hudson</given-names></name><name><surname>Rocha</surname><given-names>Claudia</given-names></name><name><surname>D. Greene</surname><given-names>Brian</given-names></name><name><surname>L. Pyle</surname><given-names>Richard</given-names></name><name><surname>M. Copus</surname><given-names>Joshua</given-names></name><name><surname>Shepherd</surname><given-names>Bart</given-names></name><name><surname>A. Rocha</surname><given-names>Luiz</given-names></name></person-group><article-title>Three new species of <italic><tp:taxon-name><tp:taxon-name-part taxon-name-part-type="genus" reg="Chromis">Chromis</tp:taxon-name-part></tp:taxon-name></italic> (<tp:taxon-name><tp:taxon-name-part taxon-name-part-type="subclass">Teleostei</tp:taxon-name-part></tp:taxon-name>, <tp:taxon-name><tp:taxon-name-part taxon-name-part-type="family">Pomacentridae</tp:taxon-name-part></tp:taxon-name>) from mesophotic coral ecosystems of the Philippines</article-title><source>Zookeys</source><day>04</day><month>4</month><year>2019</year><volume>835</volume><fpage>1</fpage><lpage>15</lpage><pub-id pub-id-type="doi">10.3897/zookeys.835.27528</pub-id></mixed-citation></tp:treatment-meta><tp:nomenclature><tp:taxon-name>
            <tp:taxon-name-part taxon-name-part-type="genus" reg="Chromis">Chromis</tp:taxon-name-part>
            <tp:taxon-name-part taxon-name-part-type="species" reg="gunting">gunting</tp:taxon-name-part>
            <object-id xmlns:xlink="http://www.w3.org/1999/xlink" content-type="zoobank" xlink:type="simple">http://zoobank.org/9BE50EAC-224B-4E20-B40A-19F6BD747EC9</object-id>
          </tp:taxon-name><tp:taxon-status xmlns:xlink="http://www.w3.org/1999/xlink" xlink:type="simple">sp. n.</tp:taxon-status><xref ref-type="fig" rid="F1">Figure 1a–c</xref><xref ref-type="table" rid="T1">, Table 1</xref></tp:nomenclature><tp:treatment-sec sec-type="type material" id="SECID0EZOAC"><title>Type material.</title><p><bold>Holotype</bold>: <named-content xmlns:xlink="http://www.w3.org/1999/xlink" content-type="dwc:institutional_code" xlink:type="simple">PNM</named-content> 15357 (field code: LAR 1762). 67.7 mm <abbrev xmlns:xlink="http://www.w3.org/1999/xlink" xlink:title="standard length" id="ABBRID0EGPAC" xlink:type="simple">SL</abbrev>, GenBank <ext-link xmlns:xlink="http://www.w3.org/1999/xlink" ext-link-type="gen" xlink:href="MH170474" xlink:type="simple">MH170474</ext-link>, Layaglayag point, Batangas, Philippines. <named-content xmlns:xlink="http://www.w3.org/1999/xlink" content-type="dwc:verbatimCoordinates" xlink:type="simple"><named-content content-type="geo-json" specific-use="{&#34;type&#34;:&#34;Point&#34;,&#34;coordinates&#34;:[120.836794,13.689650]}" id="NCID0ESPAC" xlink:type="simple">13°41'22.74"N, 120°50'12.46"E</named-content></named-content>, 100 m, BD Greene and RL Pyle, 6 December 2013 (Figure <xref ref-type="fig" rid="F1">1a–c</xref>). <bold>Paratype</bold>: <named-content xmlns:xlink="http://www.w3.org/1999/xlink" content-type="dwc:institutional_code" xlink:type="simple">CAS</named-content> 242328 (field code: HTP 509). 77.4 mm <abbrev xmlns:xlink="http://www.w3.org/1999/xlink" xlink:title="standard length" id="ABBRID0EDAAE" xlink:type="simple">SL</abbrev>, Puerto Galera, Oriental Mindoro, Philippines. <named-content xmlns:xlink="http://www.w3.org/1999/xlink" content-type="dwc:verbatimCoordinates" xlink:type="simple"><named-content content-type="geo-json" specific-use="{&#34;type&#34;:&#34;Point&#34;,&#34;coordinates&#34;:[120.994939,13.521578]}" id="NCID0EKAAE" xlink:type="simple">13°31'17.68"N, 120°59'41.78"E</named-content></named-content>, 100 m, LA Rocha, HT Pinheiro, B Shepherd, E Jessup and BD Greene, 9 April 2015.</p><fig id="F1" position="float" orientation="portrait"><label>Figure 1.</label><caption><p><italic><tp:taxon-name><tp:taxon-name-part taxon-name-part-type="genus" reg="Chromis">Chromis</tp:taxon-name-part><tp:taxon-name-part taxon-name-part-type="species" reg="gunting">gunting</tp:taxon-name-part></tp:taxon-name></italic> sp. n. <named-content xmlns:xlink="http://www.w3.org/1999/xlink" content-type="dwc:institutional_code" xlink:type="simple">PNM</named-content> 15357 <bold>a</bold> holotype shortly after death, 67.69 mm <abbrev xmlns:xlink="http://www.w3.org/1999/xlink" xlink:title="standard length" id="ABBRID0EJBAE" xlink:type="simple">SL</abbrev>, photograph LA Rocha <bold>b</bold> preserved holotype, photograph JD Fong <bold>c</bold> radiograph of holotype by JD Fong.</p></caption><graphic xmlns:xlink="http://www.w3.org/1999/xlink" xlink:href="zookeys-835-001-g001.jpg" position="float" orientation="portrait" xlink:type="simple" id="oo_290227.jpg"/></fig></tp:treatment-sec><tp:treatment-sec sec-type="diagnosis" id="SECID0EWBAE"><title>Diagnosis.</title><p>The following combination of characters distinguishes <italic><tp:taxon-name><tp:taxon-name-part taxon-name-part-type="genus" reg="Chromis">Chromis</tp:taxon-name-part><tp:taxon-name-part taxon-name-part-type="species" reg="gunting">gunting</tp:taxon-name-part></tp:taxon-name></italic> sp. n. from all of its congeners: dorsal-fin rays XIII,11; anal-fin rays II,11–12; pectoral-fin rays 16–17; procurrent caudal-fin rays 3; tubed lateral-line scales 14–16; gill rakers 4–5+14–16 (total 19–20); body depth 2.1–2.2 in <abbrev xmlns:xlink="http://www.w3.org/1999/xlink" xlink:title="standard length" id="ABBRID0EHCAE" xlink:type="simple">SL</abbrev>; color of adults when fresh is light brown, with a silver area on the anterior end and a bilateral black margin along the exterior side of the tail.</p></tp:treatment-sec><tp:treatment-sec sec-type="description" id="SECID0ELCAE"><title>Description.</title><p>Dorsal-fin rays XIII, 11 (XIII, 11); anal-fin rays II,11 (II,12); all dorsal and anal-fin rays branched, the last to base; pectoral-fin rays 16 (17), the upper and lowermost unbranched; pelvic-fin rays I,5; principal caudal-fin rays 7+6=13 (6+6=12); upper and lower procurrent caudal-fin rays 3; upper and lower rudimentary (spiniform) caudal-fin rays 2 and 2 respectively (3 and 3); tubed lateral-line scales 16|15 (14|damaged); posterior midlateral scales with a pore 7|7 (5|6); scales above dorsal fin to origin of dorsal fin 3|3; scales below lateral line to origin of anal fin 8|8 (7|7); circumpeduncular scales 12 (11); gill rakers 5+14=19 (4+16=20); ﻿vertebrae 25 (10 precaudal + 15 caudal).</p><p>Body depth 2.1 (2.2) in <abbrev xmlns:xlink="http://www.w3.org/1999/xlink" xlink:title="standard length" id="ABBRID0ESCAE" xlink:type="simple">SL</abbrev>, and width 2.6 (2.4) in body depth; head length 3.2 (3.1) in <abbrev xmlns:xlink="http://www.w3.org/1999/xlink" xlink:title="standard length" id="ABBRID0EWCAE" xlink:type="simple">SL</abbrev>; dorsal profile of head with slight convexity anterior to eye, straight dorsal to eye, and slight convexity on nape; snout length 8.0 (6.1) in head length; orbit diameter 2.6 (2.3) in head length; interorbital width 2.7 (2.4) in head length; caudal-peduncle depth 2.1 (2.4) in head length; caudal-peduncle length 2.4 (2.6) in head length.</p><p>Mouth terminal, oblique, upper jaw angle of about 35°; maxilla posterior edge vertical at anterior edge of pupil, upper jaw length 2.6 (3.1) in head length; teeth multi-serial, outer row of conical teeth in each jaw, largest anteriorly; narrow band of villiform teeth lingual to outer row, in 2–3 irregular rows anteriorly, narrowing to a single row on side of jaws; tongue triangular with rounded tip; gill rakers long and slender, longest on lower limb near angle almost two-thirds length of longest gill filaments; nostril without fleshy rim, located at level of middle of pupil.</p><p>Opercle ending posteriorly in flat spine, tip relatively obtuse and obscured by large scale; preopercle margin smooth, posterior margin extending dorsally to level of upper edge of pupil; suborbital with free lower margin extending nearly to a vertical at posterior edge of pupil. Scales finely ctenoid; anterior lateral line ending beneath rear portion of spinous dorsal fin (between 12<sup>th</sup> and 13<sup>th</sup> dorsal-fin spines); head scaled except lips; narrow scaly sheath at base of dorsal and anal fins, progressively wider on soft portion; column of scales on each membrane of dorsal fin, narrowing distally, those on spinous portion of dorsal progressively longer, reaching about half the distance to spine tips on posterior membranes; scales on anal-fin membrane in one column, progressively smaller distally; small scales on caudal fin extending slightly more than three-fourths distance to posterior margin; small scales on basal one-fifth of pectoral fins; median scaly process extending posteriorly from between base of pelvic fins, its length about half that of pelvic spine; axillary scale above base of pelvic spine slightly more or less than one-third length of spine.</p></tp:treatment-sec><tp:treatment-sec sec-type="Color" id="SECID0EBDAE"><title>Color.</title><p>Fresh adult specimens (Figure <xref ref-type="fig" rid="F1">1a</xref>) brown dorsally, changing gradually to pinkish on center of body, to silver ventrally. Black margin along spinous dorsal fin, and on dorsal and ventral margins of caudal fin and peduncle. Soft dorsal fin translucent with dark rays. Anterior two-thirds of anal fin black, posterior with yellowish base and translucent bottom half with dark rays. Pectoral fin base gray, pectoral fin translucent with dark margins on rays. Pelvic fins light brown, almost translucent, with yellow membranes on basal half and gray rays. Color in alcohol similar to live specimen, but body overall browner, and shiny silver portions of anterior ventral portion replaced with whitish silver color.</p></tp:treatment-sec><tp:treatment-sec sec-type="etymology" id="SECID0ELDAE"><title>Etymology.</title><p>The name <italic><tp:taxon-name><tp:taxon-name-part taxon-name-part-type="genus" reg="Chromis">Chromis</tp:taxon-name-part><tp:taxon-name-part taxon-name-part-type="species" reg="gunting">gunting</tp:taxon-name-part></tp:taxon-name></italic> sp. n. means scissors in Tagalog, in reference to the bilateral outermost black margins of fish’s caudal fin that gives it the appearance of scissors. To be treated as a noun in apposition.</p><!--PageBreak --><!--PageBreak --></tp:treatment-sec><tp:treatment-sec sec-type="distribution" id="SECID0E5DAE"><title>Distribution and habitat.</title><p><italic><tp:taxon-name><tp:taxon-name-part taxon-name-part-type="genus" reg="Chromis">Chromis</tp:taxon-name-part><tp:taxon-name-part taxon-name-part-type="species" reg="gunting">gunting</tp:taxon-name-part></tp:taxon-name></italic> sp. n. is only known from the Verde Island Passage, in Puerto Galera and Batangas. The species was recorded on MCEs at depths of 90–130 m.</p><table-wrap id="T1" position="float" orientation="portrait"><label>Table 1.</label><caption><p>Percent measurements (%<abbrev xmlns:xlink="http://www.w3.org/1999/xlink" xlink:title="standard length" id="ABBRID0EYEAE" xlink:type="simple">SL</abbrev>) of <italic><tp:taxon-name><tp:taxon-name-part taxon-name-part-type="genus" reg="Chromis">Chromis</tp:taxon-name-part><tp:taxon-name-part taxon-name-part-type="species" reg="gunting">gunting</tp:taxon-name-part></tp:taxon-name></italic> sp. n., <italic><tp:taxon-name><tp:taxon-name-part taxon-name-part-type="genus" reg="Chromis">C.</tp:taxon-name-part><tp:taxon-name-part taxon-name-part-type="species" reg="hangganan">hangganan</tp:taxon-name-part></tp:taxon-name></italic> sp. n., and <italic><tp:taxon-name><tp:taxon-name-part taxon-name-part-type="genus" reg="Chromis">C.</tp:taxon-name-part><tp:taxon-name-part taxon-name-part-type="species" reg="bowesi">bowesi</tp:taxon-name-part></tp:taxon-name></italic> sp. n. Counts and measurements for the holotype are presented followed by ranges for paratypes (in parentheses). Values separated by a pipe “|” are left|right or upper|lower. Values that do not overlap between species of <italic><tp:taxon-name><tp:taxon-name-part taxon-name-part-type="genus" reg="Chromis">Chromis</tp:taxon-name-part></tp:taxon-name></italic> are in bold.</p></caption><table id="TID0ELLAC" rules="all"><tbody><tr><th rowspan="2" colspan="1"/><th rowspan="1" colspan="2">
                    <italic><tp:taxon-name>
                        <tp:taxon-name-part taxon-name-part-type="genus" reg="Chromis">Chromis</tp:taxon-name-part>
                        <tp:taxon-name-part taxon-name-part-type="species" reg="gunting">gunting</tp:taxon-name-part>
                      </tp:taxon-name></italic>
                  </th><th rowspan="1" colspan="2">
                    <italic><tp:taxon-name>
                        <tp:taxon-name-part taxon-name-part-type="genus" reg="Chromis">Chromis</tp:taxon-name-part>
                        <tp:taxon-name-part taxon-name-part-type="species" reg="hangganan">hangganan</tp:taxon-name-part>
                      </tp:taxon-name></italic>
                  </th><th rowspan="1" colspan="5">
                    <italic><tp:taxon-name>
                        <tp:taxon-name-part taxon-name-part-type="genus" reg="Chromis">Chromis</tp:taxon-name-part>
                        <tp:taxon-name-part taxon-name-part-type="species" reg="bowesi">bowesi</tp:taxon-name-part>
                      </tp:taxon-name></italic>
                  </th></tr><tr><th rowspan="1" colspan="1">Holotype <named-content xmlns:xlink="http://www.w3.org/1999/xlink" content-type="dwc:institutional_code" xlink:type="simple">PNM</named-content> 15357</th><th rowspan="1" colspan="1">Paratype <named-content xmlns:xlink="http://www.w3.org/1999/xlink" content-type="dwc:institutional_code" xlink:type="simple">CAS</named-content> 242328</th><th rowspan="1" colspan="1">Holotype <named-content xmlns:xlink="http://www.w3.org/1999/xlink" content-type="dwc:institutional_code" xlink:type="simple">PNM</named-content> 15358</th><th rowspan="1" colspan="1">Paratype <named-content xmlns:xlink="http://www.w3.org/1999/xlink" content-type="dwc:institutional_code" xlink:type="simple">CAS</named-content> 243205</th><th rowspan="1" colspan="1">Holotype <named-content xmlns:xlink="http://www.w3.org/1999/xlink" content-type="dwc:institutional_code" xlink:type="simple">PNM</named-content> 15359</th><th rowspan="1" colspan="1">Paratype <named-content xmlns:xlink="http://www.w3.org/1999/xlink" content-type="dwc:institutional_code" xlink:type="simple">CAS</named-content> 242278</th><th rowspan="1" colspan="1">Paratype <named-content xmlns:xlink="http://www.w3.org/1999/xlink" content-type="dwc:institutional_code" xlink:type="simple">CAS</named-content> 242324</th><th rowspan="1" colspan="1">Paratype <named-content xmlns:xlink="http://www.w3.org/1999/xlink" content-type="dwc:institutional_code" xlink:type="simple">BPBM</named-content> 41350</th><th rowspan="1" colspan="1">Paratype <named-content xmlns:xlink="http://www.w3.org/1999/xlink" content-type="dwc:institutional_code" xlink:type="simple">USNM</named-content> 440406</th></tr><tr><td rowspan="1" colspan="1">Standard length (mm)</td><td rowspan="1" colspan="1">67.7</td><td rowspan="1" colspan="1">77.4</td><td rowspan="1" colspan="1">57.8</td><td rowspan="1" colspan="1">47.9</td><td rowspan="1" colspan="1">82.1</td><td rowspan="1" colspan="1">77.5</td><td rowspan="1" colspan="1">66.0</td><td rowspan="1" colspan="1">77.5</td><td rowspan="1" colspan="1">78.3</td></tr><tr><td rowspan="1" colspan="1">Body depth</td><td rowspan="1" colspan="1">
                    <bold>48.1</bold>
                  </td><td rowspan="1" colspan="1">
                    <bold>45.8</bold>
                  </td><td rowspan="1" colspan="1">52.5</td><td rowspan="1" colspan="1">50.0</td><td rowspan="1" colspan="1">
                    <bold>66.0</bold>
                  </td><td rowspan="1" colspan="1">
                    <bold>64.0</bold>
                  </td><td rowspan="1" colspan="1">
                    <bold>60.8</bold>
                  </td><td rowspan="1" colspan="1">
                    <bold>67.5</bold>
                  </td><td rowspan="1" colspan="1">
                    <bold>65.5</bold>
                  </td></tr><tr><td rowspan="1" colspan="1">Body width</td><td rowspan="1" colspan="1">
                    <bold>18.6</bold>
                  </td><td rowspan="1" colspan="1">
                    <bold>19.2</bold>
                  </td><td rowspan="1" colspan="1">17.7</td><td rowspan="1" colspan="1">16.3</td><td rowspan="1" colspan="1">
                    <bold>18.6</bold>
                  </td><td rowspan="1" colspan="1">
                    <bold>20.1</bold>
                  </td><td rowspan="1" colspan="1">
                    <bold>18.1</bold>
                  </td><td rowspan="1" colspan="1">
                    <bold>20.1</bold>
                  </td><td rowspan="1" colspan="1">
                    <bold>20.5</bold>
                  </td></tr><tr><td rowspan="1" colspan="1">Head length</td><td rowspan="1" colspan="1">31.7</td><td rowspan="1" colspan="1">32.4</td><td rowspan="1" colspan="1">33.1</td><td rowspan="1" colspan="1">31.6</td><td rowspan="1" colspan="1">30.4</td><td rowspan="1" colspan="1">36.7</td><td rowspan="1" colspan="1">33.2</td><td rowspan="1" colspan="1">30.7</td><td rowspan="1" colspan="1">33.2</td></tr><tr><td rowspan="1" colspan="1">Snout length</td><td rowspan="1" colspan="1">4.0</td><td rowspan="1" colspan="1">5.3</td><td rowspan="1" colspan="1">6.1</td><td rowspan="1" colspan="1">4.4</td><td rowspan="1" colspan="1">4.0</td><td rowspan="1" colspan="1">5.6</td><td rowspan="1" colspan="1">6.5</td><td rowspan="1" colspan="1">3.9</td><td rowspan="1" colspan="1">4.6</td></tr><tr><td rowspan="1" colspan="1">Orbit diameter</td><td rowspan="1" colspan="1">12.3</td><td rowspan="1" colspan="1">14.3</td><td rowspan="1" colspan="1">11.8</td><td rowspan="1" colspan="1">11.8</td><td rowspan="1" colspan="1">11.9</td><td rowspan="1" colspan="1">12.6</td><td rowspan="1" colspan="1">12.5</td><td rowspan="1" colspan="1">12.9</td><td rowspan="1" colspan="1">13.3</td></tr><tr><td rowspan="1" colspan="1">Interorbital width</td><td rowspan="1" colspan="1">11.8</td><td rowspan="1" colspan="1">13.6</td><td rowspan="1" colspan="1">11.4</td><td rowspan="1" colspan="1">9.7</td><td rowspan="1" colspan="1">12.6</td><td rowspan="1" colspan="1">12.0</td><td rowspan="1" colspan="1">12.0</td><td rowspan="1" colspan="1">13.0</td><td rowspan="1" colspan="1">13.2</td></tr><tr><td rowspan="1" colspan="1">Caudal-ped. depth</td><td rowspan="1" colspan="1">15.4</td><td rowspan="1" colspan="1">13.4</td><td rowspan="1" colspan="1">14.7</td><td rowspan="1" colspan="1">15.2</td><td rowspan="1" colspan="1">16.3</td><td rowspan="1" colspan="1">16.7</td><td rowspan="1" colspan="1">15.1</td><td rowspan="1" colspan="1">16.1</td><td rowspan="1" colspan="1">15.6</td></tr><tr><td rowspan="1" colspan="1">Caudal-ped. length</td><td rowspan="1" colspan="1">13.5</td><td rowspan="1" colspan="1">12.5</td><td rowspan="1" colspan="1">13.4</td><td rowspan="1" colspan="1">12.7</td><td rowspan="1" colspan="1">
                    <bold>10.6</bold>
                  </td><td rowspan="1" colspan="1">
                    <bold>9.6</bold>
                  </td><td rowspan="1" colspan="1">
                    <bold>8.6</bold>
                  </td><td rowspan="1" colspan="1">
                    <bold>10.6</bold>
                  </td><td rowspan="1" colspan="1">
                    <bold>8.6</bold>
                  </td></tr><tr><td rowspan="1" colspan="1">Upper jaw length</td><td rowspan="1" colspan="1">12.1</td><td rowspan="1" colspan="1">10.4</td><td rowspan="1" colspan="1">10.2</td><td rowspan="1" colspan="1">9.5</td><td rowspan="1" colspan="1">9.8</td><td rowspan="1" colspan="1">10.6</td><td rowspan="1" colspan="1">10.3</td><td rowspan="1" colspan="1">9.6</td><td rowspan="1" colspan="1">9.3</td></tr><tr><td rowspan="1" colspan="1">Predorsal length</td><td rowspan="1" colspan="1">43.4</td><td rowspan="1" colspan="1">45.5</td><td rowspan="1" colspan="1">47.4</td><td rowspan="1" colspan="1">46.2</td><td rowspan="1" colspan="1">44.5</td><td rowspan="1" colspan="1">46.0</td><td rowspan="1" colspan="1">43.4</td><td rowspan="1" colspan="1">46.0</td><td rowspan="1" colspan="1">47.1</td></tr><tr><td rowspan="1" colspan="1">Spinous dorsal-fin base</td><td rowspan="1" colspan="1">47.5</td><td rowspan="1" colspan="1">43.3</td><td rowspan="1" colspan="1">44.2</td><td rowspan="1" colspan="1">43.5</td><td rowspan="1" colspan="1">49.6</td><td rowspan="1" colspan="1">44.7</td><td rowspan="1" colspan="1">46.1</td><td rowspan="1" colspan="1">51.3</td><td rowspan="1" colspan="1">50.7</td></tr><tr><td rowspan="1" colspan="1">Soft dorsal-fin base</td><td rowspan="1" colspan="1">13.7</td><td rowspan="1" colspan="1">13.2</td><td rowspan="1" colspan="1">
                    <bold>16.0</bold>
                  </td><td rowspan="1" colspan="1">
                    <bold>16.0</bold>
                  </td><td rowspan="1" colspan="1">
                    <bold>18.4</bold>
                  </td><td rowspan="1" colspan="1">
                    <bold>20.2</bold>
                  </td><td rowspan="1" colspan="1">
                    <bold>17.4</bold>
                  </td><td rowspan="1" colspan="1">
                    <bold>18.0</bold>
                  </td><td rowspan="1" colspan="1">
                    <bold>17.5</bold>
                  </td></tr><tr><td rowspan="1" colspan="1">1<sup>st</sup> dorsal spine</td><td rowspan="1" colspan="1">8.7</td><td rowspan="1" colspan="1">9.1</td><td rowspan="1" colspan="1">6.9</td><td rowspan="1" colspan="1">7.8</td><td rowspan="1" colspan="1">8.2</td><td rowspan="1" colspan="1">8.4</td><td rowspan="1" colspan="1">9.4</td><td rowspan="1" colspan="1">7.8</td><td rowspan="1" colspan="1">6.6</td></tr><tr><td rowspan="1" colspan="1">2<sup>nd</sup> dorsal spine</td><td rowspan="1" colspan="1">14.5</td><td rowspan="1" colspan="1">14.0</td><td rowspan="1" colspan="1">12.8</td><td rowspan="1" colspan="1">14.1</td><td rowspan="1" colspan="1">14.8</td><td rowspan="1" colspan="1">13.7</td><td rowspan="1" colspan="1">13.0</td><td rowspan="1" colspan="1">14.6</td><td rowspan="1" colspan="1">13.0</td></tr><tr><td rowspan="1" colspan="1">3<sup>rd</sup> dorsal spine</td><td rowspan="1" colspan="1">17.3</td><td rowspan="1" colspan="1">16.4</td><td rowspan="1" colspan="1">15.7</td><td rowspan="1" colspan="1">16.0</td><td rowspan="1" colspan="1">18.4</td><td rowspan="1" colspan="1">17.4</td><td rowspan="1" colspan="1">16.4</td><td rowspan="1" colspan="1">17.8</td><td rowspan="1" colspan="1">15.9</td></tr><tr><td rowspan="1" colspan="1">4<sup>th</sup> dorsal spine</td><td rowspan="1" colspan="1">18.2</td><td rowspan="1" colspan="1">18.9</td><td rowspan="1" colspan="1">19.6</td><td rowspan="1" colspan="1">17.8</td><td rowspan="1" colspan="1">18.6</td><td rowspan="1" colspan="1">18.9</td><td rowspan="1" colspan="1">16.9</td><td rowspan="1" colspan="1">19.8</td><td rowspan="1" colspan="1">18.1</td></tr><tr><td rowspan="1" colspan="1">5<sup>th</sup> dorsal spine</td><td rowspan="1" colspan="1">22.3</td><td rowspan="1" colspan="1">20.2</td><td rowspan="1" colspan="1">17.0</td><td rowspan="1" colspan="1">18.3</td><td rowspan="1" colspan="1">18.8</td><td rowspan="1" colspan="1">20.6</td><td rowspan="1" colspan="1">19.4</td><td rowspan="1" colspan="1">20.3</td><td rowspan="1" colspan="1">17.7</td></tr><tr><td rowspan="1" colspan="1">6<sup>th</sup> dorsal spine</td><td rowspan="1" colspan="1">17.3</td><td rowspan="1" colspan="1">17.8</td><td rowspan="1" colspan="1">
                    <bold>17.0</bold>
                  </td><td rowspan="1" colspan="1">
                    <bold>17.1</bold>
                  </td><td rowspan="1" colspan="1">17.7</td><td rowspan="1" colspan="1">21.8</td><td rowspan="1" colspan="1">18.6</td><td rowspan="1" colspan="1">19.9</td><td rowspan="1" colspan="1">18.2</td></tr><tr><td rowspan="1" colspan="1">Last dorsal spine</td><td rowspan="1" colspan="1">14.8</td><td rowspan="1" colspan="1">11.7</td><td rowspan="1" colspan="1">13.1</td><td rowspan="1" colspan="1">11.7</td><td rowspan="1" colspan="1">12.7</td><td rowspan="1" colspan="1">17.5</td><td rowspan="1" colspan="1">14.0</td><td rowspan="1" colspan="1">13.9</td><td rowspan="1" colspan="1">14.6</td></tr><tr><td rowspan="1" colspan="1">Longest dorsal ray</td><td rowspan="1" colspan="1">23.4</td><td rowspan="1" colspan="1">21.7</td><td rowspan="1" colspan="1">
                    <bold>17.2</bold>
                  </td><td rowspan="1" colspan="1">
                    <bold>18.0</bold>
                  </td><td rowspan="1" colspan="1">23.7</td><td rowspan="1" colspan="1">27.6</td><td rowspan="1" colspan="1">25.7</td><td rowspan="1" colspan="1">24.3</td><td rowspan="1" colspan="1">24.6</td></tr><tr><td rowspan="1" colspan="1">Preanal length</td><td rowspan="1" colspan="1">71.5</td><td rowspan="1" colspan="1">71.0</td><td rowspan="1" colspan="1">77.3</td><td rowspan="1" colspan="1">78.7</td><td rowspan="1" colspan="1">71.0</td><td rowspan="1" colspan="1">76.1</td><td rowspan="1" colspan="1">77.4</td><td rowspan="1" colspan="1">71.2</td><td rowspan="1" colspan="1">73.5</td></tr><tr><td rowspan="1" colspan="1">1<sup>st</sup> anal spine</td><td rowspan="1" colspan="1">7.0</td><td rowspan="1" colspan="1">7.6</td><td rowspan="1" colspan="1">7.4</td><td rowspan="1" colspan="1">8.0</td><td rowspan="1" colspan="1">7.2</td><td rowspan="1" colspan="1">8.7</td><td rowspan="1" colspan="1">7.3</td><td rowspan="1" colspan="1">7.1</td><td rowspan="1" colspan="1">6.5</td></tr><tr><td rowspan="1" colspan="1">2<sup>nd</sup> anal spine</td><td rowspan="1" colspan="1">20.6</td><td rowspan="1" colspan="1">19.1</td><td rowspan="1" colspan="1">21.5</td><td rowspan="1" colspan="1">22.2</td><td rowspan="1" colspan="1">23.9</td><td rowspan="1" colspan="1">26.0</td><td rowspan="1" colspan="1">21.7</td><td rowspan="1" colspan="1">24.1</td><td rowspan="1" colspan="1">21.7</td></tr><tr><td rowspan="1" colspan="1">Longest anal ray</td><td rowspan="1" colspan="1">21.3</td><td rowspan="1" colspan="1">19.4</td><td rowspan="1" colspan="1">19.8</td><td rowspan="1" colspan="1">21.2</td><td rowspan="1" colspan="1">22.0</td><td rowspan="1" colspan="1">21.8</td><td rowspan="1" colspan="1">23.3</td><td rowspan="1" colspan="1">20.0</td><td rowspan="1" colspan="1">22.0</td></tr><tr><td rowspan="1" colspan="1">Anal-fin base</td><td rowspan="1" colspan="1">21.3</td><td rowspan="1" colspan="1">19.5</td><td rowspan="1" colspan="1">20.8</td><td rowspan="1" colspan="1">21.8</td><td rowspan="1" colspan="1">
                    <bold>26.6</bold>
                  </td><td rowspan="1" colspan="1">
                    <bold>25.9</bold>
                  </td><td rowspan="1" colspan="1">
                    <bold>26.04</bold>
                  </td><td rowspan="1" colspan="1">
                    <bold>28.0</bold>
                  </td><td rowspan="1" colspan="1">
                    <bold>26.1</bold>
                  </td></tr><tr><td rowspan="1" colspan="1">Caudal fin length</td><td rowspan="1" colspan="1">41.2</td><td rowspan="1" colspan="1">32.5</td><td rowspan="1" colspan="1">35.0</td><td rowspan="1" colspan="1">broken</td><td rowspan="1" colspan="1">38.7</td><td rowspan="1" colspan="1">44.1</td><td rowspan="1" colspan="1">38.3</td><td rowspan="1" colspan="1">38.2</td><td rowspan="1" colspan="1">38.6</td></tr><tr><td rowspan="1" colspan="1">Caudal concavity</td><td rowspan="1" colspan="1">21.4</td><td rowspan="1" colspan="1">14.3</td><td rowspan="1" colspan="1">16.4</td><td rowspan="1" colspan="1">broken</td><td rowspan="1" colspan="1">18.8</td><td rowspan="1" colspan="1">23.6</td><td rowspan="1" colspan="1">20.8</td><td rowspan="1" colspan="1">19.3</td><td rowspan="1" colspan="1">20.2</td></tr><tr><td rowspan="1" colspan="1">Longest pectoral ray</td><td rowspan="1" colspan="1">28.9</td><td rowspan="1" colspan="1">30.8</td><td rowspan="1" colspan="1">28.7</td><td rowspan="1" colspan="1">31.9</td><td rowspan="1" colspan="1">34.0</td><td rowspan="1" colspan="1">40.0</td><td rowspan="1" colspan="1">38.9</td><td rowspan="1" colspan="1">37.7</td><td rowspan="1" colspan="1">36.9</td></tr><tr><td rowspan="1" colspan="1">Prepelvic length</td><td rowspan="1" colspan="1">44.3</td><td rowspan="1" colspan="1">42.7</td><td rowspan="1" colspan="1">48.6</td><td rowspan="1" colspan="1">40.4</td><td rowspan="1" colspan="1">42.6</td><td rowspan="1" colspan="1">52.0</td><td rowspan="1" colspan="1">51.1</td><td rowspan="1" colspan="1">44.1</td><td rowspan="1" colspan="1">46.0</td></tr><tr><td rowspan="1" colspan="1">Pelvic-spine length</td><td rowspan="1" colspan="1">
                    <bold>18.5</bold>
                  </td><td rowspan="1" colspan="1">
                    <bold>17.9</bold>
                  </td><td rowspan="1" colspan="1">18.9</td><td rowspan="1" colspan="1">19.7</td><td rowspan="1" colspan="1">19.5</td><td rowspan="1" colspan="1">20.5</td><td rowspan="1" colspan="1">19.9</td><td rowspan="1" colspan="1">18.8</td><td rowspan="1" colspan="1">18.9</td></tr><tr><td rowspan="1" colspan="1">1<sup>st</sup> pelvic soft ray</td><td rowspan="1" colspan="1">26.8</td><td rowspan="1" colspan="1">29.3</td><td rowspan="1" colspan="1">25.9</td><td rowspan="1" colspan="1">21.5</td><td rowspan="1" colspan="1">26.9</td><td rowspan="1" colspan="1">34.6</td><td rowspan="1" colspan="1">34.1</td><td rowspan="1" colspan="1">23.7</td><td rowspan="1" colspan="1">28.3</td></tr></tbody></table></table-wrap></tp:treatment-sec></tp:taxon-treatment>
